# Supplementary material for: In Silico Drug Design and Analysis of Dual Amyloid-Beta and Tau Protein-Aggregation Inhibitors for Alzheimer’s Disease Treatment
Source: Molecules. 2023 Feb 1;28(3):1388. doi: 10.3390/molecules28031388 (PMC9919237; doi:10.3390/molecules28031388)
Supplement: Supplementary file 1 [file molecules-28-01388-s001.zip]

Archive with 1 entries (1 files):
- molecules-2075033-supplementary.pdf
